# Supplementary material for: Comparative Analysis of the Alkaline Proteolytic Enzymes of Yarrowia Clade Species and Their Putative Applications
Source: Int J Mol Sci. 2023 Mar 30;24(7):6514. doi: 10.3390/ijms24076514 (PMC10095220; doi:10.3390/ijms24076514)
Supplement: Supplementary file 1 [file ijms-24-06514-s001.zip]

Archive with 1 entries (1 files):
- ijms-2249011-supplementary.pdf
